# Supplementary material for: Design of Thermo-Responsive Pervaporation Membrane Based on Hyperbranched Polyglycerols and Elastin-like Protein Conjugates
Source: Nanomaterials (Basel). 2024 Nov 14;14(22):1821. doi: 10.3390/nano14221821 (PMC11597402; doi:10.3390/nano14221821)
Supplement: Supplementary file 1 [file nanomaterials-14-01821-s001.zip]

Archive with 1 entries (1 files):
- nanomaterials-3290683-supplementary.pdf
